# Supplementary material for: Central catheter tip migration in critically ill patients
Source: PLoS One. 2022 Dec 19;17(12):e0277618. doi: 10.1371/journal.pone.0277618 (PMC9762564; doi:10.1371/journal.pone.0277618)
Supplement: S1 Data — (XLSX) [file pone.0277618.s001.xlsx]

## Sheet: Initial Data
sirial	ICU/Surgery	gender	age	hight	wight	BMI	initial			First CXR			2nd CXR			3rd CXR
							supine/Sitting	days from insertion	position	supine/Sitting	days from insertion	position 2	supine/Sitting	days from insertion	position 3	supine/Sitting	days from insertion	position 4
1	CVICU	m	55	1.75	79	25.7959	supine	0	2.5	supine	1	1.36	supine	2	3	sitting	3	2.8
2	CVICU	m	70	1.8	95.7	29.537	supine	0	1.2	supine	1	1.75	supine	2	2.8
3	CVICU	f	58	1.67	66	23.6652	supine	0	2.1	sitting	1	3.3	sitting	2	2.84	supine	3	1.82
4	CVICU	m	60	1.65	81	29.7521	supne	0	3.7	supine	1	1.78	supine	1	3.95
5	CVICU	m	47	1.74	91	30.0568	supine	0	0	sitting	1	-1.72	supine	2	0.74
6	CVICU	m	64				supine	0	-1.44	supine	1	-0.4	sitting	2	0.25	sitting	3	-2.4
7	CVICU	m	63	1.73	66.4	22.1858	supine	0	2.15	supine	1	-0.1	supine	2	0.68
8	CVICU	m	62	1.73	60	20.0474	supine	0	0.41	supine	1	-0.21	sitting	2	-0.9	supine	3	1
9	CVICU	m	58	1.78	85	26.8274	supine	0	1.4	supine	1	-0.41	sitting	2	-0.8	sitting	3	0.78
10	CVICU	m	58	1.6	55	21.4844	supine	0	1.75	supine	1	0.79	supine	2	2.76	supine	3	1.46
11	CVICU	m	44	1.75	85	27.7551	supine	0	2.5	supine	1	1.97	supine	2	4.3	supine	3	3.06
12	CVICU	m	61	1.81	137	41.818	supine	0	1.4	supine	1	3.28	supine	2	2.21	sitting	3	-3.32
13	CVICU	m	62	1.76	85.2	27.5052	supine	1	1.67	supine	0	2.12	supine	2	2.54
14	CVICU	m	73	1.68	68	24.093	supine	0	1.6	supine	1	0.4	sitting	1	-0.72	supine	3	2.2
15	CVICU	m	65	1.71	58.7	20.0746	supine	0	0.9	supine	1	1.74	sitting	2	0.21	UP	3	2.21
16	CVICU	m	52	1.67	94.1	33.7409	supine	0	1.73	supine	1	0.92	sitting	2	2.12	UP	3	0.69
17	CVICU	m	55	1.8	100	30.8642	supine	0	-3.5	supine	1	-0.75	sitting	2	0.2
18	CVICU	f	69	1.58	80	32.0461	supine	0	4.45	supine	1	3.19	sitting	2	2.8	up	4	0.9
19	CVICU	m	71	1.74	87	28.7356	supine	1	2.3	supine	1	4.18
20	CVICU	f	79	1.6	63	24.6094	supine	0	-0.53	supine	1	0.51	sitting	1	-2.26	supine	2	1.92
21	CVICU	f	83	1.65	93.9	34.4904	supine	0	1.92	supne	1	1.71	supine	2	1.12	UP	3	0.55
22	CVICU	m	43	1.65	88	32.3232	supine	0	0.97	supine	1	0.28	sitting	2	-0.2
23	CVICU	f	65	1.55	67.3	28.0125	supine	0	-1.8	supine	1	-1.4	sitting	2	0.36
24	CVICU	m	64	1.76	116	37.4483	supine	0	-1.45	supine	1	0.37	sitting	2	0.78	sitting	3	2.21
25	CVICU	m	52	1.73	71	23.7228	supine	0	-2.6	supine	1	-2.2	sitting	2	-3.47
26	CVICU	m	66	1.65	60	22.0386	supine	0	0.4	supine	1	-0.45	supine	2	0.92
27	CVICU	m	59	1.75	78	25.4694	supine	0	0.39	supine	1	1.78	sitting	2	-0.56	sitting	3	-1.74
28	CVICU	m	62	1.78	109	34.4022	supine	0	-1.34	supine	1	-2.34	sitting	2	0.1
29	CVICU	f	75	1.53	51	21.7865	supine	0	5.33	supine	1	6.67	sitting	2	4.47	sitting	3	3.6
30	CVICU	m	62	1.69	62.3	21.813	supine	0	2.6	supine	1	1.48	sitting	2	3.43
31	CVICU	m	81	1.71	78	26.6749	supine	0	1.6	supine	1	3.9	supine	2	4.42	UP	3	3.4
32	CVICU	f	62	1.61	81	31.2488	supine	1	0.31	sitting	0	2.6	sitting	1	1.62
33	CVICU	m	63	1.82	75.5	22.7931	supine	0	1.68	supine	1	1.55	sitting	2	0.2
34	CVICU	F	66	1.5	67	29.7778	supine	0	2.3	supnine	1	1.78	supine	2	2.51	UP	3	-0.55
35	CVICU	m	67	1.7	81	28.0277	supine	0	0.53	supine	1	1.37
36	CVICU	m	64	1.8	137	42.284	supine	0	-4.58	sitting	1	0.82	supine	2	0.48	sitting	3	1.45
37	CVICU	m	57	1.74	87.4	28.8678	supine	0	1.78	supine	1	3.43	supine	2	3.77	sitting	3	2.43
38	CVICU	m	63	1.77	99.7	31.8236	supine	0	1.91	supine	0	3.38	UP	1	2.71
39	CVICU	m	48	1.69	77	26.9598	supine	0	-0.39	supine	1	0.32	sitting	2	0.8	UP	3	-1.42
40	CVICU	m	54	1.73	90	30.0712	supine	1	-0.73	sitting	1	2.95	UP	2	0.83
41	CVICU	f	72	1.47	58.6	27.1183	supine	0	2.4	supine	1	2.76	supine	2	1.33	supine	3	2.85
42	CVICU	m	69	1.63	72.9	27.438	supine	1	1.5	supine	0	0.63	supine	1	2.46	supine	2	0.4
43	CVICU	m	78	1.7	65	22.4913	supine	0	0.53	supine	1	1.01	UP	2	-0.28
44	CVICU	m	68	1.67	120	43.0277	supine	0	-3.58	supine	1	-2.83	sitting	2	-1.62
45	CVICU	m	65	1.76	94	30.3461	supine	1	-0.95	supine	0	0.25	sitting	1	1.05	UP	2	1.58
46	CVICU	f	58	1.67	64	22.9481	supine	0	2.86	supine	1	3.94	supine	2	2.68	supine	3	2.14
47	CVICU	m	67	1.55	67	27.8876	supine	0	1.58	supine	1	0.85	sitting	2	2.48
48	CVICU	m	69	1.78	87.5	27.6165	supine	0	0.3	supine	1	1.25	supine	2	2.43
49	CVICU	m	59	1.63	70	26.3465	supine	0	2.93	supine	1	4.73	UP	2	5.15	UP	3	5.46
50	CVICU	f	75	1.6	75	29.2969	supine	0	1.97	supine	1	3.98	UP	2	2.41	UP	3	0.36
51	ICU	m	55	1.75	70	22.8571	supine	0	3.8	supine	1	3.2	supine	2	2.79	supine	3	2.57
52	ICU	m	63	1.82	75	22.6422	supine	0	2.85	supine	1	1.09	supine	2	0.5
53	ICU	f	60	1.7	95	32.872	supine	1	4.3	supine	1	2.09	supine	2	4.68
54	ICU	m	59	1.75	160	52.2449	supine	0	3.66	supine	1	1.35	supine	8	2.56
55	ICU	f	70	1.7	100	34.6021	supine	0	2.88	supine	3	3.75	sitting	5	4.75
56	ICU	m	70	1.68	70	24.8016	supine	0	2.86	supine	1	3.79	supine	3	3.66
57	ICU	m	74	1.7	80	27.6817	supine	0	3.84	supine	1	2.64	supine	3	3.21
58	ICU	m	88	1.75	65	21.2245	supine	0	4.4	supine	1	2.88	supine	2	0.87	supine	3	0.29
59	ICU	m	68	1.8	105	32.4074	supine	0	1.48	supine	2	0.43	supine	3	-3.05	supine	5	0.46
60	ICU	m	73	1.7	60	20.7612	supine	0	2.53	supine	1	2.13	supine	2	1.79	supine	2	1.27
61	ICU	f	54	1.6	45	17.5781	supine	1	2.45	supine	1	1.28	supine	2	0.8	supine	3	2.5
62	ICU	m	52	1.74	79	26.0933	supine	0	2.29	supine	1	3.06	sitting	2	0.63
63	ICU	m	67	1.82	89	26.8687	supine	0	1.24	supine	1	2.56	supine	2	1.79	supine	3	0.85
64	ICU	m	66	1.7	76	26.2976	supine	0	-0.35	supine	1	1.77	supine	2	1.16
65	ICU	m	63	1.72	80	27.0416	supine	0	1.67	supine	1	2.83	supiine	2	1.36	sitting	3	2.61
66	ICU	m	72	1.72	75	25.3515	supine	1	0.1	supine	1	1.2
67	ICU	f	40	1.6	55	21.4844	supine	1	3.39	supine	1	2.18	supine	3	4.92	supine	4	4.18
68	ICU	m	46	1.46	90	42.2218	supine	0	2.15	supine	1	3.34
69	ICU	m	74	1.75	80	26.1224	supine	0	3.44	supine	1	2.8	supine	2	1.26	supine	3	1.83
70	ICU	m	41	1.7	75	25.9516	supine	0	3.73	supine	1	3.13	supine	2	2.86	supine	4	1.57
71	ICU	m	79	1.68	80	28.3447	supine	0	2.28	supine	1	2.05	supine	2	1.79	supie	3	4.4
72	ICU	F	49	1.68	75	26.5731	supine	2	3.91	supine	2	2.8	supine	3	2.35
73	ICU	f	59	1.65	65	23.8751	supine	0	4.97	supine	1	6.7	supine	2	4.77
74	ICU	m	65	1.77	95	30.3233	supine	0	2.69	supine	1	1.53	sitting	2	3.7	sitting	3	4.33
75	ICU	m	66	1.7	80	27.6817	supine	1	3.34	supine	1	3.73	sitting	2	2.4
76	ICU	m	70	1.67	96	34.4222	supine	0	-2.04	supine	1	-1.45	sitting	2	-0.79
77	ICU	m	71	1.7	65	22.4913	supine	1	0.1	sitting	1	1.66			0.1
78	ICU	m	52	1.77	65	20.7476	supine	0	5.03	supine	1	3.62	supine	3	3.93
79	ICU	f	72	1.7	75	25.9516	supine	1	1.32	supine	2	2.1	supine	4	3.1	supine	5	4
80	ICU	m	73	1.75	87	28.4082	supine	0	1.75	supine	1	2.9	supine	2	2.8	supine	3	2.6
81	ICU	m	69	1.6	67	26.1719	supine	0	1.2	supine	1	4.7	supine	2	5.2	supine	5	3.6
82	ICU	m	61	1.75	90	29.3878	supine	0	0.8	supine	2	0.6	supine	3	2.4	supine	4	2.9
83	ICU	m	83	1.75	100	32.6531	supine	0	0.4	supine	1	0.1	supine	2	-0.8	supine	3	-0.5
84	ICU	m	82	1.75	90	29.3878	supine	0	-1.5	sitting	1	-0.5	sitting	2	0	supine	3	1
85	ICU	m	33	1.75	70	22.8571	supine	0	4.65	supine	2	4.15	supine	4	3.9
86	ICU	m	33	1.7	50	17.301	supine	0	1.5	supine	4	3.1	supine	5	3
87	ICU	m	48	1.8	90	27.7778	supine	0	2.5	supine	1	2.9
88	ICU	f	78	1.7	110	38.0623	supine	1	5.5	sitting	2	4.9
89	ICU	f	71	1.7	60	20.7612	supine	1	0.6	supine	2	3.6
90	ICU	m	25	1.65	50	18.3655	supine	1	3.2	supine	2	4.7
91	ICU	f	53	1.78	60	18.937	supine	0	0.6	supine	1	0.5
92	ICU	f	70	1.7	100	34.6021	supine	0	3.12	supine	3	2.86	sitting	5	4.92
93	ICU	f	67	1.55	80	33.2986	supine	0	3.65	supiine	1	2.24	supine	2	3.1
94	ICU	m	74	1.7	80	27.6817	supnine	0	1.93	supine	1	1.57
95	ICU	m	78	1.65	65	23.8751	supine	1	1.62	supine	2	-1.09	supine	2	1.63
96	ICU	f	67	1.55	80	33.2986	supine	0	3.21	supine	1	2.66	supine	2	3.72
97	ICU	m	67	1.7	80	27.6817	supine	0	-2.1	supine	1	-1.2
98	ICU	m	54	1.75	71	23.1837	sitting	0	1.55			1.1
99	ICU	f	68	1.68	80	28.3447	supine	0	-1.19	supine	1	-2.12	supine	4	-2.6
100	ICU	m	59	1.8	55	16.9753	supine	0	0.89	supine	1	1.51	supine	2	3.12	supine	3	1.26
	ICU	m	59	1.75	80	26.1224	supine	0

## Sheet: movement
sirial	Max movement	Average migration	Max_distance from start
					well/mal position
1	1.64	0.993333	1.14	surgery	1
2	1.6	0.8	1.6	surgery	1
3	1.48	0.893333	1.2	surgery	1
4	2.17	2.045	1.92	surgery	2
5	2.46	2.09	1.72	surgery	2
6	2.65	1.44667	1.69	surgery	2
7	2.25	1.515	2.25	surgery	1
8	1.9	1.07	1.31	surgery	2
9	2.2	1.26	2.2	surgery	1
10	1.97	1.41	1.01	surgery	1
11	2.33	1.36667	1.8	surgery	1
12	6.6	2.82667	4.72	surgery	1
13	0.87	0.435	0.87	surgery	1
14	2.92	1.74667	2.32	surgery	1
15	2	1.45667	1.31	surgery	2
16	1.43	1.14667	1.04	surgery	1
17	5.7	1.85	3.7	surgery	2
18	3.55	1.18333	3.55	surgery	2
19	1.88	1.88	1.88	surgery	1
20	4.18	2.66333	2.45	surgery	2
21	1.37	0.456667	1.37	surgery	1
22	1.17	0.585	1.17	surgery	2
23	2.16	1.08	2.16	surgery	2
24	3.66	1.22	3.66	surgery	2
25	1.27	0.835	0.87	surgery	2
26	1.37	1.11	0.85	surgery	2
27	3.52	1.63667	2.13	surgery	2
28	2.44	1.72	1.44	surgery	2
29	3.07	1.47	1.73	surgery	2
30	1.95	1.535	1.12	surgery	1
31	2.82	1.28	2.82	surgery	1
32	2.29	1.635	2.29	surgery	2
33	1.48	0.74	1.48	surgery	1
34	3.06	1.43667	2.85	surgery	1
35	0.84	0.84	0.84	surgery	2
36	6.03	2.23667	6.03	surgery	2
37	1.99	1.11	1.99	surgery	1
38	1.47	1.07	1.47	surgery	1
39	2.22	1.13667	1.19	surgery	2
40	3.68	2.9	3.68	surgery	2
41	1.52	1.10333	1.07	surgery	1
42	2.06	1.58667	1.1	surgery	1
43	1.29	0.885	0.81	surgery	2
44	1.96	0.98	1.96	surgery	2
45	2.53	0.843333	2.53	surgery	2
46	1.8	0.96	1.08	surgery	1
47	1.63	1.18	0.9	surgery	1
48	2.13	1.065	2.13	surgery	2
49	2.53	0.843333	2.53	surgery	1
50	3.62	1.87667	2.01	surgery	1
51	1.23	0.41	1.23	ICU	2
52	2.35	1.175	2.35	ICU	1
53	2.59	2.4	2.21	ICU	2
54	2.31	1.76	2.31	ICU	2
55	1.87	0.935	1.87	ICU	1
56	0.93	0.53	0.93	ICU	1
57	1.2	0.885	1.2	ICU	2
58	4.11	1.37	4.11	ICU	2
59	4.53	2.68	4.53	ICU	1
60	1.26	0.42	1.26	ICU	1
61	1.7	1.11667	1.65	ICU	1
62		0	0.77	ICU	1
63	2.43	1.01	1.32	ICU	1
64	1.71	1.365	2.12	ICU	2
65	2.12	1.29333	1.16	ICU	1
66	1.47	1.1	1.1	ICU	2
67	1.1	-1.19	1.21	ICU	2
68	2.74	1.19	2.15	ICU	1
69	1.19	0.36	0.64	ICU	2
70	2.18	-0.9	2.16	ICU	2
71	2.16	1.03333	2.12	ICU	1
72	2.61	0.78	3.91	ICU	2
73	1.56	1.83	1.73	ICU	2
74	1.93	1.32	1.16	ICU	1
75	2.8	0.86	3.34	ICU	2
76	1.33	0.625	1.25	ICU	2
77	1.25	1.56	1.56	ICU	2
78	1.56	0.86	1.41	ICU	2
79	1.78	0.893333	1.78	ICU	1
80	1.15	0.483333	1.15	ICU	1
81	4	1.86667	4	ICU	1
82	2.3	0.833333	2.1	ICU	2
83	1.2	0.5	1.2	ICU	2
84	2.5	0.833333	2.5	ICU	2
85	0.75	0.375	4.65	ICU	2
86	1.6	0.85	1.6	ICU	1
87	0.4	-0.4	2.5	ICU	1
88	0.6	0.36	0.6	ICU	2
89	3	-0.9	3	ICU	2
90	1.5	1.5	1.5	ICU	2
91	0.1	0.1	0.1	ICU	2
92	0.26	0.26	0.26	ICU	1
93	1.41	1.135	1.41	ICU	2
94	0.36	0.36	1.93	ICU	1
95	0.36	2.71	2.71	ICU	1
96	1.06	0.805	0.55	ICU	2
97	0.9	0.9	2.1	ICU	2
98	0.45	0.45	0.45	ICU	1
99	0.93	0.93	0.93	ICU	2
100	2.23	1.36333	2.23	ICU	2
